# Supplementary material for: Rapid Microfluidic Drug Sensitivity Testing Within 5 Days Using Minimal Clinical Tumor Samples
Source: Adv Sci (Weinh). 2025 Dec 8;13(9):e11065. doi: 10.1002/advs.202511065 (PMC12903994; doi:10.1002/advs.202511065)
Supplement: Supplementary file 4 — Supporting Information [file ADVS-13-e11065-s004.zip]

Archive with 3 entries (1 files):
- advs73140-sup-0004-Data/
- advs73140-sup-0004-Data/advs73140-sup-0004-Data/
- advs73140-sup-0004-Data/Source data-2025,10,11.xlsx
