# Supplementary material for: Rapid Microfluidic Drug Sensitivity Testing Within 5 Days Using Minimal Clinical Tumor Samples
Source: Adv Sci (Weinh). 2025 Dec 8;13(9):e11065. doi: 10.1002/advs.202511065 (PMC12903994; doi:10.1002/advs.202511065)
Supplement: Supplementary file 4 — Supporting Information [file ADVS-13-e11065-s004.zip › advs73140-sup-0004-Data/Source data-2025,10,11.xlsx]

## Sheet: Fig. 2b
Fig.2b
The diameters of HeLa spheroids in APHMA in three different APHMAs with 110 cells after 72 h culture (n=30).
Number	Microcavity array NO.1 (μm)	Microcavity array NO.2 (μm)	Microcavity array NO.3 (μm)
1	130.2	131.95	130.14
2	136.4	129.88	124.07
3	127.08	130.27	135.87
4	137.54	134.15	118.75
5	134.12	138.21	134.46
6	134.61	136.31	125.64
7	135.24	135.9	125.78
8	135.37	130.34	133.73
9	132.01	135	131.08
10	129.47	128.26	120.9
11	131.88	133.9	130.75
12	134.95	126.93	121.38
13	136.94	139.15	127.91
14	133.57	136.66	123.23
15	137.32	126.68	122.16
16	128.03	132.63	127.47
17	137.59	137.23	124.55
18	135.77	129.45	130.37
19	138.76	128.18	132.59
20	138.24	129.97	132.73
21	124.62	134.45	128.1
22	138.88	134.37	130.08
23	121.51	135.94	123.94
24	121.06	136.53	127.72
25	122.18	139.32	122.98
26	125.94	129.19	136.02
27	122.7	138.89	126.37
28	127.55	135.6	128.06
29	127.6	131.86	139.48
30	127.19	137.55	128.08

## Sheet: Fig.2c
Fig.2c
The diameters of HeLa spheroids in APHMA during 7 d culture (n=8).
Number	0.02 (day)	1 (day)	2 (day)	3 (day)	4 (day)	5 (day)	6 (day)	7 (day)
1	205.9	175.19	149.92	138.04	145.55	159.72	164.55	176.23
2	208.18	181.23	154.08	149.81	149.94	165.65	170.78	175.22
3	192.78	173.45	153.74	135.24	146.5	163.46	165.72	169.63
4	203.25	177.83	156.48	143.33	146.2	160.6	166.15	168.07
5	190.6	179.07	150.25	148.55	156.08	163.19	170.57	174.43
6	201.06	176.86	159.31	143.1	153.11	156.83	168.33	172.99
7	213.04	175.68	156.79	132.31	150.47	160.78	165.58	175.9
8	200.59	163.98	151.78	125.99	152.33	162.19	164.79	171.08

## Sheet: Fig.2d
Fig. 2d
The diameters of HeLa spheroids viabilities in an APHMA during 7 d culture (n=5).
Number	1 (day)	2 (day)	3 (day)	4 (day)	5 (day)	6 (day)	7 (day)
1	0.98069	0.99981	0.9749	0.95608	0.97074	0.92695	0.88325
2	0.96381	0.99833	0.91922	0.95742	0.96139	0.91474	0.88229
3	0.99136	0.99842	0.9771	0.97226	0.96629	0.92135	0.88922
4	0.99738	0.99961	0.98283	0.97287	0.96326	0.90978	0.85198
5	0.99831	0.99985	0.97312	0.96519	0.96704	0.91854	0.89477

## Sheet: Fig. 2f
Fig.2f
The diameters of HeLa spheroids in APHMA with different average cell seeding numbers of 87 (n=30), 110 (n=30) and 180 (n=30) in each microcavity after 72 h culture.
Number	180 cells/μm	110 cells/μm	87 cells/μm
1	164.97	131.95	112.17
2	173.18	129.88	102.25
3	179.25	130.27	110.65
4	176.64	134.15	91.53
5	167.31	138.21	99.79
6	178.77	136.31	103.54
7	176.15	135.9	95.77
8	173.08	130.34	100.54
9	172.16	135	92.43
10	173.85	128.26	114.34
11	178.26	133.9	93.85
12	176.33	126.93	100.73
13	175.76	139.15	98.51
14	173.65	136.66	100.59
15	175.27	126.68	105.34
16	169.24	132.63	99.28
17	167.63	137.23	107.62
18	172.51	129.45	105.56
19	173.69	128.18	108.88
20	161.23	129.97	99.63
21	167.2	134.45	103.26
22	167.68	134.37	112.45
23	165.75	135.94	102.85
24	171.88	136.53	99.32
25	164.83	139.32	103.95
26	166.37	129.19	110.93
27	167.47	138.89	108.98
28	164.4	135.6	115.17
29	168.2	131.86	109.03
30	162.7	137.55	105.6

## Sheet: Fig. 3d
Fig. 3d
The spheroid viabilities with the concentrations of doxorubicin (n=3).
Doxorubicin (μM)	Spheroid 1	Spheroid 2	Spheroid 3
0.000125	99.1685	98.215	96.8947
0.00125	96.3416	98.1554	98.0948
0.0125	89.5805	88.5946	84.743
0.125	80.6293	83.7249	83.1534
1.25	81.9417	82.9876	79.9518
2.5	78.4744	83.606	78.756
6.25	73.5954	78.8603	71.1694
25	51.2063	52.9675	50.8586
50	46.7411	57.9514	43.9428
250	33.3365	35.468	25.3741
400	1.04185	1.21153	0.885378

## Sheet: Fig. 3e
Fig. 3e
The spheroid viabilities with the concentrations of sorafenib (n=3).
Sorafenib (μM)	Spheroid 1	Spheroid 2	Spheroid 3
0.00125	90.4875	104.597	95.8467
0.0125	94.4016	91.3886	103.152
0.125	90.5951	92.409	98.2779
1.25	90.3702	84.7079	88.4622
2.5	81.1655	78.093	77.9027
6.25	77.615	75.0739	80.2859
25	29.8808	34.2749	33.9703
50	0.25361	0.205864	0.304862
125	0.156361	0.324889	0.498751
250	0.112469	0.060716	0.089519

## Sheet: Fig. 3f
Fig. 3f
The spheroid viabilities with the concentrations of cisplatin (n=3).
Cisplatin (μM)	Spheroid 1	Spheroid 2	Spheroid 3
0.000125	101.726	97.3749	88.5147
0.000625	84.4026	76.8556	80.0422
0.00125	78.5586	78.3811	76.7582
0.00625	64.5505	69.2418	70.8366
0.0125	69.5418	66.7744	68.5699
0.125	63.3845	68.0003	62.4577
1.25	64.8096	56.8903	63.6215
2.5	69.9418	61.0096	61.423
6.25	73.9514	61.758	61.1271
25	56.3048	59.9273	56.6465
125	58.6549	55.8498	50.1042
250	27.1507	43.6488	44.6933

## Sheet: Fig. 4b
Fig. 4b
Viabilities of HeLa spheroids after treatments with the doxorubicin + cisplatin combination.
	0	0.00125	0.125	1.25	2.5	25	Doxorubicin (μM)
0	100	97.5307	82.5023	81.6273	80.2787	49.545
0.000125	95.872	99.3077	82.8297	74.5881	72.4027	16.473
0.00125	77.8993	97.4203	83.3377	66.0873	59.509	20.3667
0.0125	68.2953	102.182	79.7271	60.8693	54.9437	22.8993
0.125	64.614	94.3033	82.57	63.471	53.8697	32.6537
1.25	61.7737	91.1423	79.1723	58.6557	40.2643	37.0193
2.5	64.125	78.2077	77.2407	49.242	19.093	31.2227
Cisplatin (μM)

## Sheet: Fig. 4c
Fig. 4c
Viabilities of HeLa spheroids after treatments with the doxorubicin + cisplatin combination.
	0	0.00125	0.125	1.25	2.5	25	Doxorubicin (μM)
0	100	97.5307	82.5023	81.6273	80.2787	49.545
0.000125	95.872	99.3077	82.8297	74.5881	72.4027	16.473
0.00125	77.8993	97.4203	83.3377	66.0873	59.509	20.3667
0.0125	68.2953	102.182	79.7271	60.8693	54.9437	22.8993
0.125	64.614	94.3033	82.57	63.471	53.8697	32.6537
1.25	61.7737	91.1423	79.1723	58.6557	40.2643	37.0193
2.5	64.125	78.2077	77.2407	49.242	19.093	31.2227
Cisplatin (μM)

## Sheet: Fig. 4d
Fig. 4d
CI values of HeLa spheroids with doxorubicin and cisplatin at different doses.
	0.000125	0.00125	0.0125	0.125	1.25	2.5	Cisplatin (μM)
0.00125	1005000000	1174563	3.22e+23	436296	173273	272.98
0.125	0.80826	2.07045	2.96591	90.4534	202.054	187.166
1.25	2.07201	0.75344	0.43499	0.66524	0.59419	0.17205
2.5	3.13601	0.74818	0.47227	0.43023	0.11042	0.00812
25	0.05209	0.09907	0.14339	0.48183	0.7762	0.40964
Doxorubicin (μM）

[truncated: 39 more sheets: Fig. 5a, Fig. 5b, Fig. 5c, Fig. 5d, Fig. 5e, Fig. 5f, Fig. 6a, Fig. 6b, Fig. 6c, Fig. 6d, Fig. 6e, Fig. 6f, Fig. 6g, Fig. 6h, Fig. 6i, Fig. 6j, Fig. 6k, Fig. 6l, Fig. 7c, Fig. 7d …]
